# Supplementary material for: Experimental Investigations of AlMg3 Components with Polyurethane and Graphene Oxide Nanosheets Composite Coatings, after Accelerated UV-Aging
Source: Molecules. 2021 Dec 23;27(1):84. doi: 10.3390/molecules27010084 (PMC8746964; doi:10.3390/molecules27010084)
Supplement: Supplementary file 1 [file molecules-27-00084-s001.zip]

Archive with 1 entries (1 files):
- molecules-1514607-supplementary.pdf
